# Supplementary material for: Population structure and genetic diversity in red clover (Trifolium pratense L.) germplasm
Source: Sci Rep. 2020 May 20;10:8364. doi: 10.1038/s41598-020-64989-z (PMC7239897; doi:10.1038/s41598-020-64989-z)
Supplement: Supplementary file 2 — Supplementary Information2. [file 41598_2020_64989_MOESM2_ESM.xlsx]

## Sheet: Table S4
SNP position	Alt	Lat	Long	Fst	Gene	GO terms	Likely Function
S1_7343503			x	0.391828	21615	no GO terms	Unknown protein
S1_12673765			x	0.214276	2715	GO:0018024	Ubiquitin-binding WIYLD domain protein
S1_17419527	x	x	x	0.366953	12990	GO:0005524 (ATP binding) GO:0005634 (nucleus)	Growth-regulating factor 2
S1_22115758			x	0.26121	12001	GO:0004857 (enzyme inhibitor activity) GO:0005618 (cell wall) GO:0030599 (pectinesterase activity) GO:0042545 (cell wall modification)	Plant invertase/pectin methylesterase inhibitor superfamily
S2_115824	x	x	x	0.379875	21360	GO:0004672 (protein kinase activity) GO:0005524 (ATP binding) GO:0006468 (protein phosphorylation)	Receptor-like kinase 902
S2_510579	x	x	x	0.363315	25221	GO:0007155 (cell adhesion) GO:0048765 (root hair cell differentiation) GO:2000762(regulation of phenylpropanoid metabolic process)	Mediator of RNA polymerase II transcription subunit 33A
S2_3335903	x	x	x	0.4407	9166	GO:0016021 (integral component of membrane) GO:0055085 (transmembrane transport)	Major Facilitator Superfamily with SPX (SYG1/Pho81/XPR1) domain-containing protein
S2_4504261	x	x	x	0.512376	25079	GO:0003677 (DNA binding) GO:0003700 (sequence-specific DNA binding transcription factor activity)	Integrase-type DNA-binding superfamily protein (TF) (ddf2)
S2_9352225			x	0.306462	17301	GO:0005216 (ion channel activity) GO:0006811 (ion transport) GO:0016020 (membrane) GO:0055085 (transmembrane transport)	Cyclic nucleotide gated channel 1
S2_9352339			x	0.369975
S2_9707974			x	0.328917	19366	GO:0005515 (protein binding)	Phosphatidylinositol 3- and 4-kinase family protein
S2_9907131			x	0.313409	21066	GO:0008152 (metabolic process) GO:0016491 (oxidoreductase activity)	NAD(P)-binding Rossmann-fold superfamily protein
S2_20179545	x	x	x	0.34386	38253	GO:0003824 (catalytic activity)	HISTIDINE TRIAD NUCLEOTIDE-BINDING 2
S2_21284183		x	x	0.397236	19726	GO:0005543 (phospholipid binding) GO:0005545 (1-phosphatidylinositol binding) GO:0030118 (clathrin coat) GO:0030276 (clathrin binding) GO:0048268 (clathrin coat assembly)	Clathrin assembly protein
S2_21284280				0.326692
S2_30517456		x		0.338757	6660	GO:0003677 (DNA binding) GO:0003899 (DNA-directed RNA polymerase activity) GO:0005507 (copper ion binding) GO:0009308 (amine metabolic process) GO:0048038 (quinone binding)	DNA-directed RNA polymerase
S2_31301833			x	0.365675	19579	GO:0003824 (catalytic activity) GO:0004421 (hydroxymethylglutaryl-CoA synthase activity) GO:0008152 (metabolic process) GO:0008299 (isoprenoid biosynthetic process)	Hydroxymethylglutaryl-CoA synthase / HMG-CoA synthase / 3-hydroxy-3-methylglutaryl coenzyme A synthase
S2_32499239	x	x	x	0.290782	37915	GO:0003871 (5-methyltetrahydropteroyltriglutamate-homocysteine S-methyltransferase activity) GO:0008270 (zinc ion binding) GO:0008652 (cellular amino acid biosynthetic process) GO:0009086 (methionine biosynthetic process)	5-methyltetrahydropteroyltriglutamate--homocysteine methyltransferase
S3_1132695			x	0.29331	23477	GO:0003779 (actin binding) GO:0030036 (actin cytoskeleton organization)	Profilin 3
S3_2241268			x	0.286539	12756	GO:0005515 (protein binding)	Calcium-dependent phospholipid-binding Copine family protein
S3_3901298		x	x	0.282306	2157	GO:0003824 (catalytic activity) GO:0009058 (biosynthetic process) GO:0030170 (pyridoxal phosphate binding)	Aspartate aminotransferase
S3_3901336				0.28456
S3_12438192			x	0.286433	11806	GO:0004358 (glutamate N-acetyltransferase activity) GO:0005515 (protein binding) GO:0006526 (arginine biosynthetic process) GO:0007165 (signal transduction) GO:0046872 (metal ion binding)	Disease resistance protein (TIR-NBS-LRR class) family
S3_12581226			x	0.449844	11926	GO:0015079 (potassium ion transmembrane transporter activity) GO:0016020 (membrane) GO:0071805 (potassium ion transmembrane transport)	Potassium transporter family protein
S3_14953593	x	x	x	0.342581	34218	GO:0003924 (GTPase activity) GO:0005525 (GTP binding) GO:0005634 (nucleus) GO:0042254 (ribosome biogenesis)	GTP binding protein
S3_16598026	x	x	x	0.627661	25825	GO:0008168 (methyltransferase activity)
S3_17960612	x	x	x	0.554536	21578	GO:0003824 (catalytic activity) GO:0004559 (alpha-mannosidase activity) GO:0005975 (carbohydrate metabolic process) GO:0006013 (mannose metabolic process) GO:0015923 (mannosidase activity) GO:0030246 (carbohydrate binding)	Lysosomal alpha-mannosidase
S3_22736529		x		0.380924	10558	GO:0003700 (sequence-specific DNA binding transcription factor activity) GO:0043565 (sequence-specific DNA binding)	Basic leucine zipper transcription factor
S4_4412608	x	x	x	0.531719	11185	GO:0004386 (helicase activity) GO:0005524 (ATP binding)	PIF1 helicase
S4_6580161	x	x	x	0.598206	6175	GO:0016020 (membrane)	2-phosphoglycerate kinase
S4_15635205	x	x	x	0.626647	25404	GO:0000166 (nucleotide binding) GO:0004812 (aminoacyl-tRNA ligase activity) GO:0004825 (methionine-tRNA ligase activity) GO:0005524 (ATP binding) GO:0005737 (cytoplasm) GO:0006418 (tRNA aminoacylation for protein translation) GO:0006431 (methionyl-tRNA aminoacylation)	Methionine--tRNA ligase, putative / methionyl-tRNA synthetase, putative / MetRS, putative
S4_22548492	x	x	x	0.57152	3319	no GO terms	PLATZ transcription factor family protein
S5_9362979			x	0.255977	28724	GO:0004252 (serine-type endopeptidase activity) GO:0006508 (proteolysis) GO:0042802 (identical protein binding) GO:0043086 (negative regulation of catalytic activity)	Subtilisin-like serine protease 2
S5_9709606	x	x	x	0.425296	17775	GO:0003677 (DNA binding) GO:0005634 (nucleus)	Squamosa promoter binding protein-like 2
S5_11868979			x	0.218918	38376	GO:0004672 (protein kinase activity) GO:0004674 (protein serine/threonine kinase activity) GO:0005524 (ATP binding) GO:0006468 (protein phosphorylation)	Protein serine/threonine phosphatases;protein kinases;catalytics;cAMP-dependent protein kinase regulators;ATP binding;protein serine/threonine phosphatases
S5_11881573			x	0.301442	38443	GO:0005488 (binding) GO:0006886 (intracellular protein transport) GO:0008536 (Ran GTPase binding)	ARM repeat superfamily protein
S6_3848865			x	0.274944	6912	GO:0004672 (protein kinase activity) GO:0004674 (protein serine/threonine kinase activity) GO:0005524 (ATP binding) GO:0006468 (protein phosphorylation)	Protein kinase superfamily protein
S6_6367461	x	x	x	0.306266	33201	GO:0008152 (metabolic process) GO:0016491 (oxidoreductase activity)	Short-chain dehydrogenase-reductase B
S6_7627795			x	0.243671	32304	GO:0003676 (nucleic acid binding) GO:0005634 (nucleus)	pre-mRNA-splicing factor RSE1-like protein
S6_8135795			x	0.258222	34442	GO:0003674 (nucleus)	Mal D 1-associated protein
S6_9281713		x	x	0.371878	37713	GO:0003676 (nucleic acid binding) GO:0003677 (DNA binding) GO:0004386 (helicase activity) GO:0005515 (protein binding) GO:0005524 (ATP binding) GO:0005634 (nucleus)	DNA binding;ATP binding;nucleic acid binding;binding;helicases;ATP binding;DNA binding;helicases
S6_9349931			x	0.132246	37845	GO:0000808 (origin recognition complex) GO:0005634 (nucleus) GO:0006260 (DNA replication)	Origin recognition complex protein 5
S6_10290220	x	x	x	0.526495	20074	no GO terms	Regulator of Vps4 activity in the MVB pathway protein
S6_11999791			x	0.43725	32110	GO:0005737 (cytoplasm) GO:0006479 (protein methylation) GO:0008276 (protein methyltransferase activity)	Ribosomal protein L11 methyltransferase-related
S6_19453142	x	x	x	0.351125	34625	GO:0003700 (sequence-specific DNA binding transcription factor activity) GO:0043565 (sequence-specific DNA binding)	bZIP transcription factor family protein
S6_20129865	x	x	x	0.509098	16081	GO:0000166 (nucleotide binding) GO:0005524 (ATP binding) GO:0017111 (nucleoside-triphosphatase activity	P-loop containing nucleoside triphosphate hydrolases superfamily protein
S7_2098011	x	x	x	0.601535	33813	GO:0004792 (thiosulfate sulfurtransferase activity)	Mercaptopyruvate sulfurtransferase 1
S7_3926503	x	x	x	0.643886	4547	GO:0046872 (metal ion binding)	RING/FYVE/PHD-type zinc finger family protein
S7_3926620				0.621607
S7_8546193	x	x	x	0.564097	38979	GO:0005515 (protein binding)	Transducin/WD40 repeat-like superfamily protein
S7_11001622			x	0.222846	16166	GO:0005507 (copper ion binding) GO:0008131 (primary amine oxidase activity) GO:0009308 (amine metabolic process) GO:0048038 (quinone binding) GO:0055114 (oxidation-reduction process)	Copper amine oxidase family protein
S7_19964590			x	0.217763	19888	no GO terms	DNA-binding protein RHL1, putative
S7_20341474		x	x	0.306697	11199	GO:0005198 (structural molecule activity) GO:0005488 (binding) GO:0005515 (protein binding) GO:0006886 (intracellular protein transport) GO:0016192 (vesicle-mediated transport) GO:0030130 (clathrin coat of trans-Golgi network vesicle) GO:0030132 (clathrin coat of coated pit)	Clathrin, heavy chain
S7_22863321			x	0.300066	26326	GO:0003677 (DNA binding) GO:0003700 (sequence-specific DNA binding transcription factor activity) GO:0008289 (lipid binding) GO:0043565 (sequence-specific DNA binding)	DNA binding protein, putative
S7_30124908	x	x	x	0.373627	6412	GO:0006075 ((1->3)-beta-D-glucan biosynthetic process) GO:0016020 (membrane)	Glucan synthase-like 1
S3_27079266			x	0.338517	These SNP are located in the intergenic spaces
S3_14115689		x	x	0.496353
S4_13685756	x	x	x	0.572973
S5_8055951			x	0.290308
S6_781647	x	x		0.490528
Genes of interest
